# Supplementary material for: Granulation of Bismuth Oxide by Alginate for Efficient Removal of Iodide in Water
Source: Int J Mol Sci. 2022 Oct 13;23(20):12225. doi: 10.3390/ijms232012225 (PMC9603213; doi:10.3390/ijms232012225)
Supplement: Supplementary file 1 [file ijms-23-12225-s001.zip]

Archive with 1 entries (1 files):
- ijms-1898199-supplementary.pdf
